# Supplementary material for: Klebsiella pneumoniae and Colistin Susceptibility Testing: Performance Evaluation for Broth Microdilution, Agar Dilution and Minimum Inhibitory Concentration Test Strips and Impact of the “Skipped Well” Phenomenon
Source: Diagnostics (Basel). 2021 Dec 14;11(12):2352. doi: 10.3390/diagnostics11122352 (PMC8700027; doi:10.3390/diagnostics11122352)
Supplement: Supplementary file 1 [file diagnostics-11-02352-s001.zip]

Archive with 3 entries (2 files):
- diagnostics-1474338-supplementary/
- diagnostics-1474338-supplementary/Figure S1.pdf
- diagnostics-1474338-supplementary/Suplementary Table S1.pdf
